# Supplementary material for: Fuzhuan Brick Tea Boosts Melanogenesis and Prevents Hair Graying through Reduction of Oxidative Stress via NRF2-HO-1 Signaling
Source: Antioxidants (Basel). 2022 Mar 21;11(3):599. doi: 10.3390/antiox11030599 (PMC8945210; doi:10.3390/antiox11030599)
Supplement: Supplementary file 1 [file antioxidants-11-00599-s001.zip]

Archive with 1 entries (1 files):
- antioxidants-1636325-supplementary.pdf
